# Supplementary material for: Whole Grain Qingke Attenuates High-Fat Diet-Induced Obesity in Mice With Alterations in Gut Microbiota and Metabolite Profile
Source: Front Nutr. 2021 Dec 7;8:761727. doi: 10.3389/fnut.2021.761727 (PMC8688713; doi:10.3389/fnut.2021.761727)
Supplement: Supplementary Data Set 1 — Spearman correlation between the significant differential genera and metabolites. [file Table_1.XLSX]

## Sheet: Sheet1
genus	metabolites	rho	pvalue	relation
g__Enterorhabdus	Linoleoyl ethanolamide	-1	0	negtive
g__Enterorhabdus	N-Acetyl-L-glutamine	-0.987879	0	negtive
g__Enterorhabdus	D-Gluconic acid	-0.987879	0	negtive
g__Enterorhabdus	(-)-N-Acetylneuraminic acid	-0.987879	0	negtive
g__Enterorhabdus	Phenyllactic acid	-0.975758	0	negtive
g__Enterorhabdus	trans-Cinnamic acid	-0.975758	0	negtive
g__Peptococcaceae_unclassified	L-beta-Homothreonine	0.975758	0	positive
g__Robinsoniella	13-HODE	-0.975534	1.52213e-06	negtive
g__Eubacterium]_coprostanoligenes_group	Glycyl-L-norleucine	0.972649	2.36893e-06	positive
g__Anaerovorax	Phentolamine	0.972649	2.36893e-06	positive
g__Angelakisella	1-Methylnicotinamide	0.96657	5.24812e-06	positive
g__Lactobacillus	Leu-Pro	0.963636	0	positive
g__Enterorhabdus	L-Carnitine	-0.963636	0	negtive
g__Enterorhabdus	Brassilexin	-0.963636	0	negtive
g__Robinsoniella	9-Oxo-10(E),12(E)-octadecadienoic acid	-0.963263	7.6231e-06	negtive
g__Angelakisella	Eletriptan	-0.960491	1.01632e-05	negtive
g__Eubacterium]_coprostanoligenes_group	Oleoyl-L-carnitine	0.954412	1.78827e-05	positive
g__Akkermansia	D-(+)-Malic acid	0.951515	0	positive
g__Enterorhabdus	N-Acetylhistamine	-0.951515	0	negtive
g__Enterorhabdus	2'-Hydroxy-2,3,5'-trimethoxychalcone	-0.951515	0	negtive
g__Enterorhabdus	Glyceraldehyde	-0.951515	0	negtive
g__Enterorhabdus	Piperochromanoic acid	0.951515	0	positive
g__Peptococcaceae_unclassified	cis-Vaccenic acid	0.951515	0	positive
g__Lachnoclostridium	1-Methyl-6-phenyl-1H-imidazo[4,5-b]pyridin-2-amine	0.951515	0	positive
g__Lachnoclostridium	Methoxyfenozide	0.951515	0	positive
g__Dehalobacterium	Bexarotene	-0.950992	2.37837e-05	negtive
g__Romboutsia	Hexadecanedioic acid	-0.948333	2.92859e-05	negtive
g__Angelakisella	1-Naphthalenamine	-0.948333	2.92859e-05	negtive
g__Anaerovorax	Palmitoyl ethanolamide	-0.948333	2.92859e-05	negtive
g__Butyricicoccus	3-Indoleacetic acid	-0.948333	2.92859e-05	negtive
g__Eubacterium]_brachy_group	9Z,11E,13E-Octadecatrienoic acid ethyl ester	-0.944211	3.96088e-05	negtive
g__Angelakisella	N-Acetyl-L-methionine	-0.942254	4.53587e-05	negtive
g__Angelakisella	DL-.beta.-Hydroxypalmitic acid	-0.942254	4.53587e-05	negtive
g__Enterorhabdus	N4-Acetylsulfadimethoxine	-0.939394	0	negtive
g__Enterorhabdus	Indole-3-carboxyaldehyde	-0.939394	0	negtive
g__Bifidobacterium	Hexadecanedioic acid	0.939394	0	positive
g__Peptococcaceae_unclassified	2-hydroxystearate	0.939394	0	positive
g__Peptococcaceae_unclassified	Trandolaprilat	0.939394	0	positive
g__Peptococcaceae_unclassified	Gibberellin A75	0.939394	0	positive
g__Peptococcaceae_unclassified	Palmitelaidic acid	0.939394	0	positive
g__Peptococcaceae_unclassified	1-Methyl-6-phenyl-1H-imidazo[4,5-b]pyridin-2-amine	-0.939394	0	negtive
g__Roseburia	Glycocholic acid	-0.939394	0	negtive
g__Paramuribaculum	Tiagabine	-0.939394	0	negtive
g__Absiella	O-Demethylforbexanthone	0.939394	0	positive
g__Eubacterium]_coprostanoligenes_group	15-Oxo-11Z,13E-eicosadienoic acid	0.936175	6.71887e-05	positive
g__Angelakisella	Isoquinoline	-0.936175	6.71887e-05	negtive
g__Peptococcus	N-Acetyl-L-methionine	-0.931705	8.75968e-05	negtive
g__Peptococcus	DL-.beta.-Hydroxypalmitic acid	-0.931705	8.75968e-05	negtive
g__Peptococcus	1-Methylnicotinamide	0.931705	8.75968e-05	positive
g__Peptococcus	Phentolamine	0.931705	8.75968e-05	positive
g__Christensenellaceae_unclassified	Phentolamine	0.931705	8.75968e-05	positive
g__Candidatus_Saccharimonas	(all-E)-1,7,9-Heptadecatriene-11,13,15-triyne	0.930095	9.59608e-05	positive
g__Enterorhabdus	4-Pyridoxic acid	-0.927273	0.000130162	negtive
g__Enterorhabdus	N-alpha-Acetyl-L-ornithine	-0.927273	0.000130162	negtive
g__Lachnoclostridium	(all-E)-1,7,9-Heptadecatriene-11,13,15-triyne	-0.927273	0.000130162	negtive
g__Lachnoclostridium	Deuteroporphyrin IX	-0.927273	0.000130162	negtive
g__Acetatifactor	3-Hydroxy-10'-apo-b,y-carotenal	-0.927273	0.000130162	negtive
g__Lactobacillus	Eletriptan	0.927273	0.000130162	positive
g__Lactobacillus	Isoquinoline	0.927273	0.000130162	positive
g__Akkermansia	Gibberellin A91	0.927273	0.000130162	positive
g__Bifidobacterium	3-Indoleacetic acid	0.927273	0.000130162	positive
g__Peptococcaceae_unclassified	trans-Vaccenic acid	0.927273	0.000130162	positive
g__Peptococcaceae_unclassified	Palmitic acid	0.927273	0.000130162	positive
g__Peptococcus	Eletriptan	-0.925452	0.000123405	negtive
g__Coprococcus	D-(+)-Malic acid	-0.925452	0.000123405	negtive
g__Eubacterium]_coprostanoligenes_group	Lipoxin A4	-0.924016	0.000132953	negtive
g__Peptococcus	Palmitoyl ethanolamide	-0.919199	0.000169006	negtive
g__Negativibacillus	4-Pyridoxic acid	-0.919199	0.000169006	negtive
g__Candidatus_Saccharimonas	Deuteroporphyrin IX	0.917937	0.00017953	positive
g__Angelakisella	Traumatic acid	0.917937	0.00017953	positive
g__Angelakisella	3a,7a,12a-Trihydroxy-5b-cholestan-26-al	-0.917937	0.00017953	negtive
g__Lachnospiraceae_unclassified	Sapidolide A	-0.915152	0.000466722	negtive
g__Enterorhabdus	N-Acetylneuraminic acid	-0.915152	0.000466722	negtive
g__Bifidobacterium	12a-Hydroxy-3-oxocholadienic acid	-0.915152	0.000466722	negtive
g__Peptococcaceae_unclassified	8-iso-15-Ketoprostaglandin F2.alpha.	-0.915152	0.000466722	negtive
g__Lachnoclostridium	Trandolaprilat	-0.915152	0.000466722	negtive
g__Lachnoclostridium	2-acetoxy-4-pentadecylbenzoic acid	-0.915152	0.000466722	negtive
g__Ruminiclostridium_9	Palmitoyl ethanolamide	-0.915152	0.000466722	negtive
g__Paramuribaculum	Gibberellin A99	-0.915152	0.000466722	negtive
g__Absiella	(S)-3,4-Dihydroxybutyric acid	-0.915152	0.000466722	negtive
g__Absiella	Sapidolide A	-0.915152	0.000466722	negtive
g__Absiella	4-Pyridoxic acid	-0.915152	0.000466722	negtive
g__Streptococcus	Palmitoyl ethanolamide	-0.915152	0.000466722	negtive
g__Lactobacillus	N-Acetyl-L-glutamic acid	0.915152	0.000466722	positive
g__Akkermansia	(.+/-.)-2-Hydroxyisocaproic acid	0.915152	0.000466722	positive
g__Peptococcaceae_unclassified	20-Hydroxyarachidonic acid	0.915152	0.000466722	positive
g__Peptococcaceae_unclassified	Oleic acid	0.915152	0.000466722	positive
g__Absiella	N-Benzylglycine methyl ester	0.915152	0.000466722	positive
g__Absiella	2-Indolecarboxylic acid	0.915152	0.000466722	positive
g__Streptococcus	Phentolamine	0.915152	0.000466722	positive
g__Odoribacter	Oleoyl-L-carnitine	-0.912946	0.000225959	negtive
g__Odoribacter	Leu-Pro	-0.912946	0.000225959	negtive
g__Eubacterium]_brachy_group	(all-E)-1,7,9-Heptadecatriene-11,13,15-triyne	-0.912946	0.000225959	negtive
g__Candidatus_Saccharimonas	Anileridine	0.911858	0.000237144	positive
g__Romboutsia	12,13-Dihydroxy-9Z-octadecenoic acid	-0.911858	0.000237144	negtive
g__Angelakisella	N-Acetylneuraminic acid	-0.911858	0.000237144	negtive
g__Butyricicoccus	3-Hydroxy-10'-apo-b,y-carotenal	-0.911858	0.000237144	negtive
g__Butyricicoccus	5-Hydroxyindole-3-acetic acid	-0.911858	0.000237144	negtive
g__Odoribacter	Stearic acid	-0.906693	0.000295912	negtive
g__Odoribacter	Cis-8,11,14,17-Eicosatetraenoic acid	-0.906693	0.000295912	negtive
g__Peptococcus	Tiagabine	-0.906693	0.000295912	negtive
g__Peptococcus	beta-Citraurin	-0.906693	0.000295912	negtive
g__Peptococcus	N-Acetylneuraminic acid	-0.906693	0.000295912	negtive
g__Coprococcus	9-Oxo-10(E),12(E)-octadecadienoic acid	-0.906693	0.000295912	negtive
g__Christensenellaceae_unclassified	9-Oxo-10(E),12(E)-octadecadienoic acid	-0.906693	0.000295912	negtive
g__Eubacterium]_brachy_group	trans-Vaccenic acid	-0.906693	0.000295912	negtive
g__Odoribacter	Speciophylline	0.906693	0.000295912	positive
g__Romboutsia	D-Gluconic acid	-0.905779	0.000307323	negtive
g__Romboutsia	Secoisolariciresinol	0.905779	0.000307323	positive
g__Candidatus_Saccharimonas	1-Methyl-6-phenyl-1H-imidazo[4,5-b]pyridin-2-amine	-0.905779	0.000307323	negtive
g__Angelakisella	Palmitoyl ethanolamide	-0.905779	0.000307323	negtive
g__Lactobacillus	Phentolamine	-0.90303	0.000880225	negtive
g__Enterorhabdus	3-(Methylthio)propanal	-0.90303	0.000880225	negtive
g__Enterorhabdus	Indole	-0.90303	0.000880225	negtive
g__Enterorhabdus	Adenine	-0.90303	0.000880225	negtive
g__Peptococcaceae_unclassified	Quinaprilat	-0.90303	0.000880225	negtive
g__Lachnoclostridium	16-Hydroxyhexadecanoic acid	-0.90303	0.000880225	negtive
g__Lachnoclostridium	Tiagabine	-0.90303	0.000880225	negtive
g__Lachnoclostridium	Isonicotinic acid	-0.90303	0.000880225	negtive
g__Bacteroides	4-Pyridoxic acid	-0.90303	0.000880225	negtive
g__Ruminiclostridium_9	9Z,11E,13E-Octadecatrienoic acid ethyl ester	-0.90303	0.000880225	negtive
g__Acetatifactor	Anileridine	-0.90303	0.000880225	negtive
g__Paramuribaculum	16-Hydroxyhexadecanoic acid	-0.90303	0.000880225	negtive
g__Clostridiales_vadinBB60_group_unclassified	Eletriptan	-0.90303	0.000880225	negtive
g__Lactobacillus	Styrene	0.90303	0.000880225	positive
g__Lactobacillus	Palmitoyl ethanolamide	0.90303	0.000880225	positive
g__Lachnospiraceae_unclassified	N-Benzylglycine methyl ester	0.90303	0.000880225	positive
g__Lachnospiraceae_unclassified	O-Demethylforbexanthone	0.90303	0.000880225	positive
g__Clostridiales_unclassified	N-Benzylglycine methyl ester	0.90303	0.000880225	positive
g__Enterorhabdus	Secoisolariciresinol	0.90303	0.000880225	positive
g__Enterorhabdus	1b,3a,12a-Trihydroxy-5b-cholanoic acid	0.90303	0.000880225	positive
g__Bifidobacterium	Palmitelaidic acid	0.90303	0.000880225	positive
g__Bifidobacterium	D-(+)-Pantothenic acid	0.90303	0.000880225	positive
g__Bifidobacterium	3,5,7-trihydroxy-2-(3,4,5-trihydroxyphenyl)-1?????-chromen-1-ylium	0.90303	0.000880225	positive
g__Peptococcaceae_unclassified	Ricinoleic acid	0.90303	0.000880225	positive
g__Peptococcaceae_unclassified	Alpha-Linolenic acid	0.90303	0.000880225	positive
g__Peptococcaceae_unclassified	Styrene	0.90303	0.000880225	positive
g__Lachnoclostridium	Lipoxin A4	0.90303	0.000880225	positive
g__Streptococcus	Traumatic acid	0.90303	0.000880225	positive
g__Robinsoniella	Glycocholic acid	-0.901908	0.00035929	negtive
g__Dehalobacterium	Hexadecanedioic acid	-0.901908	0.00035929	negtive
g__Dehalobacterium	AMP	-0.901908	0.00035929	negtive
g__Odoribacter	5,8,11-Eicosatrienoic acid	-0.90044	0.000380599	negtive
g__Peptococcus	Orotic acid	-0.90044	0.000380599	negtive
g__Peptococcus	3a,7a,12a-Trihydroxy-5b-cholestan-26-al	-0.90044	0.000380599	negtive
g__Coprococcus	Anhydrocinnzeylanol	-0.90044	0.000380599	negtive
g__Coprococcus	Glycocholic acid	-0.90044	0.000380599	negtive
g__Eubacterium]_brachy_group	2-hydroxystearate	-0.90044	0.000380599	negtive
